# Supplementary material for: High-molecular weight adiponectin/HOMA-IR ratio as a biomarker of metabolic syndrome in urban multiethnic Brazilian subjects
Source: PLoS One. 2017 Jul 26;12(7):e0180947. doi: 10.1371/journal.pone.0180947 (PMC5528827; doi:10.1371/journal.pone.0180947)
Supplement: S1 Datafile — (XLS) [file pone.0180947.s001.xls]

## Sheet: banco_de_dados_projeto_endocana
num	sex	idd	peso	alt	imc	eutr_obes	cc	cq	rcq	das	pas	pad	pam	glic	hba1c	insul	homa	acur	trigl	coltot	hdlcol	ldlcol	lep	adpapm	AH_ratio	AHratio_qt	pcr	sdmet	obsabd	elvtrig	redhdl	elvpa	elvglic	comp_SM
1	0	33	104.2	1.66	37.8	1	114.5	114.5	1	29.5	119	75	90	96	5	12.6	2.98	6.2	77	131	45	71	17.09	0.95	0.318792	1	0.11	0	1	0	0	0	0	1
2	1	27	53.3	1.64	19.8	0	65.5	82	0.8	18.5	125	80	95	92	5.7	13.2	2.99	3.1	55	173	64	98	9.23	4.47	1.49498	2	0.08	0	0	0	0	0	0	0
3	1	48	59.5	1.6	23.2	0	84.5	91	0.93	19.5	140	91	107	93	5.4	2.5	0.57	2.7	90	200	73	109	7	13.83	24.2632	4	0.11	0	1	0	0	1	0	2
4	0	39	98.5	1.72	33.3	1	101.5	111.5	0.91	25.5	127	83	98	104	6.1	10.2	2.62	6.7	251	187	49	88	12.41	1.16	0.442748	1	0.37	1	1	1	0	0	1	3
5	0	26	79.6	1.79	24.8	0	91	103	0.88	18	116	67	83	102	5.4	6.1	1.53	5.7	74	152	49	88	5.49	1.11	0.72549	2	0.11	0	1	0	0	0	1	2
6	1	25	57.2	1.63	21.5	0	68	95	0.71	16	115	76	89	92	4.9	8.4	1.91	4.8	77	232	88	129	12.18	6.5	3.40314	3	0.79	0	0	0	0	0	0	0
7	1	25	53.4	1.63	20.1	0	67	99	0.67	15	115	75	88	92	5.5	6.5	1.48	4.9	76	189	76	98	4.97	12.08	8.16216	4	0.08	0	0	0	0	0	0	0
8	0	24	97.2	1.76	31.3	1	114	99	1.15	24.5	126	75	92	84	4.8	9.7	2.01	8.4	106	212	36	155	15.82	3.3	1.64179	2	0.08	0	1	0	1	0	0	2
9	1	26	53.4	1.66	19.3	0	72	97	0.74	14	98	67	77	79	4.8	11.8	2.3	3.5	86	225	64	144	21.68	7.93	3.44783	3	0.08	0	0	0	0	0	0	0
10	1	27	62.9	1.74	20.7	0	71	100	0.71	16	103	67	79	86	5.6	8	1.7	3.8	114	211	62	126	13.88	10.22	6.01176	4	0.19	0	0	0	0	0	0	0
11	0	35	65	1.67	23.3	0	84	89.5	0.94	19.5	110	75	87	92	5.1	8.2	1.86	6.7	204	181	43	97	6.84	0.85	0.456989	1	0.08	0	0	1	0	0	0	1
12	0	28	76	1.8	23.4	0	83	92.5	0.9	19	120	80	93	85	5.1	5.5	1.15	5.7	140	139	39	72	1.53	1.43	1.24348	2	0.08	0	0	0	1	0	0	1
13	0	34	77.6	1.8	24	0	85.5	101.5	0.84	21.2	113	75	88	87	5.1	7.9	1.7	5.8	69	200	63	123	5.21	4.84	2.84706	3	0.08	0	0	0	0	0	0	0
14	0	27	81.5	1.85	23.8	0	84	98.5	0.85	19.8	121	74	90	79	4.9	5.8	1.13	5.8	65	169	49	107	5.68	5.55	4.9115	4	0.17	0	0	0	0	0	0	0
15	1	58	94	1.66	34.2	1	113	123	0.92	25.5	112	75	86	95	5.9	13	3.05	4.8	70	191	50	127	46.48	4.08	1.3377	2	0.94	0	1	0	0	0	0	1
16	0	42	70.8	1.7	24.5	0	89	94	0.95	23.5	134	80	98	91	4.7	5.2	1.17	5	115	257	56	178	2.4	5.89	5.03419	4	0.08	0	0	0	0	1	0	1
17	0	39	70.5	1.69	24.7	0	91	96.5	0.94	21	113	76	88	103	5.2	12.2	3.1	5.2	135	192	38	127	1.9	1.75	0.564516	1	0.08	1	1	0	1	0	1	3
18	1	34	95.3	1.64	35.2	1	114	118	0.97	23.5	119	77	91	112	4.9	7.5	2.07	5.3	58	134	52	70	41.41	3.38	1.63285	2	0.33	0	1	0	0	0	1	2
19	1	51	48.8	1.62	18.6	0	73	89	0.82	18	100	60	73	96	5.4	7	1.66	4.8	132	272	67	179	5.98	8.86	5.33735	4	0.1	0	0	0	0	0	0	0
20	1	30	60.2	1.62	22.9	0	79	104	0.76	18.5	106	68	81	86	4.9	9.1	1.93	5.1	130	238	82	130	21.47	6.53	3.38342	3	0.5	0	0	0	0	0	0	0
21	0	43	68.1	1.75	22.3	0	81	90	0.9	19.5	109	73	85	92	5.1	13.8	3.13	5.7	131	179	51	102	2.08	2.7	0.86262	2	0.08	0	0	0	0	0	0	0
22	0	30	73	1.81	22.2	0	84	96.5	0.87	21	115	80	92	102	5.4	4.8	1.21	5.8	95	192	61	112	2.22	5.4	4.46281	4	0.08	0	0	0	0	0	1	1
23	1	35	60.1	1.58	24.1	0	85	96	0.89	19.5	112	68	83	80	5.2	6.5	1.28	3.1	69	183	84	85	13.05	5.33	4.16406	4	0.12	0	1	0	0	0	0	1
24	1	51	57.9	1.53	24.7	0	91	97	0.94	21	127	72	90	89	5.4	11.4	2.5	3.7	73	209	72	122	15.52	2.16	0.864	2	0.1	0	1	0	0	0	0	1
25	0	26	69.4	1.7	24	0	76	103	0.73	17	113	71	85	90	5	7.5	1.67	7.1	99	185	44	121	5.84	3.36	2.01198	3	0.18	0	0	0	0	0	0	0
26	1	24	70	1.73	23.3	0	80	97	0.82	18	120	75	90	80	5	14.1	2.78	4.3	54	192	97	84	24.33	4.89	1.75899	2	0.18	0	1	0	0	0	0	1
27	0	28	71.2	1.69	24.8	0	79	96	0.82	17	119	70	86	74	5.3	7.3	1.33	6.4	75	164	37	112	1.33	0.9	0.676692	2	0.21	0	0	0	1	0	0	1
28	0	45	104.9	1.83	31.3	1	103.5	95	1.09	24.5	141	87	105	95	5.4	17.4	4.08	5.9	116	222	46	153	10.79	1.56	0.382353	1	0.14	0	1	0	0	1	0	2
29	1	25	58.3	1.64	21.6	0	74	102	0.73	16	103	67	79	85	4.9	10.6	2.22	4.5	78	140	48	76	13.61	2.75	1.23874	2	0.32	0	0	0	1	0	0	1
30	1	26	52.7	1.65	19.4	0	69	91	0.76	14	102	66	78	80	5.1	3.7	0.73	3.3	125	162	66	71	3.08	5.53	7.57534	4	0.7	0	0	0	0	0	0	0
31	1	23	60.9	1.59	24.1	0	74	99	0.75	19.5	112	71	85	98	4.8	12.6	3.05	3.3	83	177	42	118	13.02	3.34	1.09508	2	0.65	0	0	0	1	0	0	1
32	1	22	51.5	1.57	20.9	0	83	91	0.91	17	116	80	92	84	5.3	7.5	1.55	5.3	62	174	81	81	15.54	5.44	3.50968	3	0.21	0	1	0	0	0	0	1
33	0	48	70.3	1.72	23.8	0	89	94.5	0.94	23.5	122	77	92	99	5.5	3.8	0.93	6.2	74	157	52	90	9.73	4.47	4.80645	4	0.08	0	0	0	0	0	0	0
34	1	28	51.4	1.59	20.3	0	65	94.5	0.69	17.5	99	65	76	84	5.2	3.3	0.68	4.1	44	147	59	79	8.44	1.49	2.19118	3	0.08	0	0	0	0	0	0	0
35	1	28	107.9	1.66	39.2	1	107.5	122.5	0.88	27.5	111	77	88	66	5.2	10.7	1.74	2.1	75	163	31	117	63.44	4.33	2.48851	3	0.97	0	1	0	1	0	0	2
36	0	50	106	1.8	32.7	1	150	148	1.01	26	134	86	102	114	6.1	12.5	3.52	6.9	107	176	43	112	17.22	0.08	0.0227273	1	0.08	1	1	0	0	1	1	3
37	0	38	111	1.78	35	1	117	114	1.02	27	120	80	93	91	5.6	7.7	1.73	7.1	201	238	73	125	11.21	2.86	1.65318	2	0.19	0	1	1	0	0	0	2
38	1	29	164.2	1.68	58.2	1	150	169	0.89	37	129	91	103	100	5.5	37.6	9.27	6.5	157	206	37	138	79.97	1.09	0.117584	1	1.04	1	1	1	1	1	1	3
39	1	58	111	1.53	47.4	1	132	143	0.92	30.5	144	94	110	97	5.3	17.2	4.12	5.4	136	269	65	177	65.8	2.15	0.521845	1	0.46	0	1	0	0	1	0	2
40	1	43	97.5	1.63	36.7	1	109	128.5	0.85	25	107	75	86	115	5.7	7.7	2.18	5.6	46	143	60	74	58.32	4.89	2.24312	3	0.76	0	1	0	0	0	1	2
41	0	26	64.8	1.77	20.7	0	78	92	0.85	15	106	64	78	83	5.2	4	0.82	3.1	89	188	47	123	0.3	3.27	3.9878	4	0.08	0	0	0	0	0	0	0
42	0	50	98.8	1.68	35	1	121	115	1.05	30	158	94	115	85	5.9	14.3	2.99	5.9	95	179	50	110	8.86	2.17	0.725753	2	0.55	0	1	0	0	1	0	2
43	1	48	97.6	1.59	38.8	1	106	130	0.82	25.5	135	83	100	86	5.8	15.9	3.37	5.4	56	185	55	119	47.69	5.3	1.5727	2	1.4	0	1	0	0	1	0	2
44	1	29	104	1.68	36.8	1	122	126	0.97	26.6	102	69	80	76	5.6	22.7	4.26	4.5	52	161	45	106	53.08	3.35	0.786385	2	1.31	0	1	0	1	0	0	2
45	1	20	66	1.65	24.2	0	76	99	0.76	17	126	78	94	72	5.3	5.9	1.05	4.4	60	177	61	104	23.48	15.2	14.4762	4	0.33	0	0	0	0	0	0	0
46	0	29	74.5	1.73	24.9	0	86	97.5	0.88	19.5	120	66	84	84	5.7	5.4	1.12	4.7	65	159	40	106	0.87	2.08	1.85714	3	0.08	0	0	0	0	0	0	0
47	1	37	70.8	1.53	30.2	1	101	110	0.92	21.5	107	67	80	92	4.9	10.5	2.38	4.4	134	249	44	178	25.87	3.59	1.5084	2	0.15	0	1	0	1	0	0	2
48	1	46	64	1.68	22.7	0	80	99	0.81	18	108	70	83	88	4.9	5.5	1.19	3.7	76	202	68	119	3.71	5.61	4.71429	4	0.07	0	1	0	0	0	0	1
49	0	29	96.2	1.78	30.3	1	102.5	107	0.96	23	116	64	81	93	5.3	8.2	1.88	5.8	73	206	46	145	6.44	2.23	1.18617	2	0.13	0	1	0	0	0	0	1
50	1	28	58	1.66	21	0	62	87.5	0.71	17.5	109	67	81	87	4.9	8.7	1.87	4.4	156	220	75	114	12.64	14.2	7.59358	4	0.14	0	0	1	0	0	0	1
51	1	56	63.8	1.69	22.3	0	82	98	0.83	17.5	129	80	96	90	5	5.4	1.19	2.8	176	263	64	164	13.48	2.64	2.21849	3	0.18	0	1	1	0	0	0	2
52	0	49	112.4	1.78	35.4	1	122	120	1.01	26.5	121	79	93	99	5.7	16.8	4.1	6.3	124	174	44	105	6.62	1.58	0.385366	1	1.13	0	1	0	0	0	0	1
53	0	46	121	1.91	33.1	1	119	116	1.02	27	131	89	113	103	5	19.3	4.9	8.9	238	220	38	135	44.17	1.64	0.334694	1	0.14	1	1	1	1	1	1	3
54	0	31	117.5	1.81	35.8	1	120	115	1.04	26	146	85	105	97	5.6	9.7	2.32	5.6	88	169	44	108	21.34	3.81	1.64224	2	0.07	0	1	0	0	1	0	2
55	0	33	114.6	1.78	36.1	1	117	119	0.98	23	143	90	107	95	5.4	16.8	3.94	7.8	74	136	37	84	11	0.81	0.205584	1	0.13	1	1	0	1	1	0	3
56	1	45	92.7	1.61	35.7	1	112	121	0.92	25	121	82	95	112	6.1	25.1	6.93	6.9	108	119	41	57	34	1.13	0.163059	1	0.31	1	1	0	1	0	1	3
57	1	41	89.5	1.56	36.7	1	104	112	0.92	23	128	91	104	99	5.7	11.4	2.78	3.8	107	261	55	185	21	5.12	1.84173	2	0.63	0	1	0	0	1	0	2
58	1	25	81.7	1.65	30	1	92	120	0.76	21	102	61	75	82	5.4	6.9	1.39	4.4	56	195	62	122	18.82	6.57	4.72662	4	0.25	0	1	0	0	0	0	1
59	0	31	146	1.8	45	1	130	143	0.9	29	130	77	95	103	6.2	38.3	9.73	11.1	206	214	34	139	11.68	1.06	0.108941	1	0.87	1	1	1	1	1	1	3
60	1	23	57.7	1.65	21.2	0	71	98	0.72	13	114	68	84	96	5	7.6	1.79	3	75	174	59	100	7.89	3.91	2.18436	3	0.07	0	0	0	0	0	0	0
61	1	34	62	1.69	21.7	0	71	93	0.76	15.5	117	75	89	85	5.3	5.9	1.24	4.3	66	181	53	115	3.37	8.3	6.69355	4	0.15	0	0	0	0	0	0	0
62	1	36	57	1.52	24.8	0	75	96	0.78	17.5	127	75	92	102	5.6	5.9	1.48	3.7	59	170	69	89	9.1	6.89	4.65541	4	0.07	0	0	0	0	0	1	1
63	1	29	96.8	1.58	38.8	1	112	120	0.93	23	127	81	96	95	5.2	31.9	7.48	4.1	102	254	70	164	23.93	1.36	0.181818	1	0.4	0	1	0	0	0	0	1
64	1	43	75.2	1.56	30.9	1	102	111	0.92	23.5	108	69	82	79	4.6	14.9	2.9	3.7	72	110	41	55	29.48	1.14	0.393103	1	1.07	0	1	0	1	0	0	2
65	0	27	96	1.78	31.5	1	106	110	0.96	24	141	80	101	86	5.3	12.6	2.67	6	231	178	32	100	3.74	1.19	0.445693	1	0.15	1	1	1	1	1	0	3
66	1	22	48.6	1.57	19.7	0	68	89	0.76	14.5	116	67	83	81	4.8	6.6	1.32	3.4	37	128	58	63	5.86	0.68	0.515152	1	0.07	0	0	0	0	0	0	0
67	1	22	48.8	1.58	19.5	0	71	88	0.81	13	114	66	82	84	4.8	5.9	1.22	3.1	41	130	63	59	2.26	0.57	0.467213	1	0.2	0	0	0	0	0	0	0
68	1	24	50	1.56	20.5	0	72	94	0.76	13	115	69	85	86	5.2	5.5	1.17	4.7	97	246	75	152	6.03	4.23	3.61538	3	0.12	0	0	0	0	0	0	0
69	1	24	62	1.58	24.8	0	86	97	0.89	19	110	65	80	92	5.4	7.1	1.61	4.4	79	263	67	180	12.3	2.23	1.38509	2	0.07	0	1	0	0	0	0	1
70	0	52	98.3	1.73	32.8	1	117	114	1.02	24	129	80	96	97	5.6	12.7	3.04	5.7	320	170	31	76	10.43	0.26	0.0855263	1	0.09	1	1	1	1	0	0	3
71	1	54	118.6	1.57	48.1	1	135	136	0.99	28	154	82	106	92	5.7	13	2.95	3.8	105	252	75	156	32.1	1.92	0.650847	1	2.09	0	1	0	0	1	0	2
72	1	22	52	1.53	22.2	0	73	80	0.91	14	96	61	73	88	4.8	5.5	1.19	4.2	45	159	38	112	3.05	4.1	3.44538	3	0.07	0	0	0	1	0	0	1
73	1	30	84	1.67	30.1	1	100	108	0.92	20	104	55	71	122	5.1	13	3.91	4.4	59	135	45	78	16.73	0.45	0.11509	1	1.41	1	1	0	1	0	1	3
74	1	25	127.3	1.65	46.7	1	115	139	0.83	27	126	72	90	95	5.2	14	3.28	4.3	99	156	58	78	51.73	2.97	0.905488	2	0.67	0	1	0	0	0	0	1
75	1	39	98.3	1.67	35.2	1	113	116	0.97	26	132	84	100	94	5.8	15.1	3.5	4.6	82	211	48	147	58.3	0.82	0.234286	1	2.6	1	1	0	1	1	0	3
76	0	30	114	1.81	34.8	1	114	120	0.95	23	127	81	96	105	5.1	15.3	3.96	6.8	147	186	44	113	18.16	0.89	0.224747	1	0.11	0	1	0	0	0	1	2
77	1	44	83	1.66	30.1	1	94	107	0.87	18	114	72	86	86	5.6	6	1.27	2	110	199	55	122	17.46	4.93	3.88189	3	0.49	0	1	0	0	0	0	1
78	1	48	98	1.7	33.9	1	105	116	0.9	23.5	131	72	92	94	5.6	13.4	3.11	3.2	118	124	40	61	18.29	1.03	0.33119	1	0.2	1	1	0	1	1	0	3
79	1	22	54	1.57	21.9	0	85	94	0.9	18	103	63	76	82	5	9	1.82	5.2	81	189	73	100	20.77	4.12	2.26374	3	0.11	0	1	0	0	0	0	1
80	1	31	53.5	1.69	18.7	0	74.5	92	0.8	16.5	107	63	77	83	5.3	3.8	0.78	3.6	45	163	76	78	8.68	4.19	5.37179	4	0.07	0	0	0	0	0	0	0
81	1	27	81.5	1.58	32.6	1	92	130	0.71	19	126	90	102	74	5.1	15.2	2.77	4.3	89	189	88	83	25.1	3.55	1.28159	2	0.21	0	1	0	0	1	0	2
82	1	22	61.2	1.7	21.7	0	74	102	0.72	14	136	86	102	101	5.3	12.9	3.21	3.2	87	144	69	58	11.91	5.08	1.58255	2	1.62	0	0	0	0	1	1	2
83	0	39	117	1.7	40.4	1	120	117	1.02	26	121	84	95	93	6.2	15.1	3.46	6.9	95	152	31	102	16.6	0.99	0.286127	1	0.7	0	1	0	1	0	0	2
84	0	36	118	1.61	45.5	1	117	126	0.92	26	124	78	93	98	5.7	18.1	4.38	8.3	102	261	53	188	29.64	3.24	0.739726	2	0.38	0	1	0	0	0	0	1
85	0	47	64.3	1.63	24.1	0	92	96	0.95	16	122	74	89	92	5.7	2.3	0.52	4	74	150	47	89	0.61	3.55	6.82692	4	0.46	0	1	0	0	0	0	1
86	1	34	93	1.75	30.3	1	103	114	0.9	23	104	74	84	79	5.9	10.5	2.04	6.2	110	147	47	78	34.28	3.76	1.84314	2	0.32	0	1	0	1	0	0	2
87	1	26	103	1.73	34.4	1	102	124	0.82	22	117	75	89	94	5.7	22.3	5.17	4.2	59	150	47	91	31.42	3.49	0.675048	2	0.17	0	1	0	1	0	0	2
88	1	48	57	1.57	23.1	0	72	101	0.71	18	156	88	110	88	5.2	4.2	0.91	4.2	87	214	72	125	15.04	4.31	4.73626	4	0.2	0	0	0	0	1	0	1
89	1	20	87	1.57	35.4	1	103	112	0.92	25	112	67	82	85	5.4	50.4	9.99	3.9	124	212	40	147	25.4	1.13	0.113113	1	0.1	0	1	0	1	0	0	2
90	1	26	104.3	1.73	34.8	1	112	124	0.9	25.5	132	86	101	80	5.2	16.1	3.18	3	134	173	53	94	26.52	5.81	1.82704	2	0.61	0	1	0	0	1	0	2
91	1	28	92.5	1.62	35.2	1	110	126	0.87	25	110	74	86	94	5.4	10.2	2.37	3	39	160	49	103	2.68	3.69	1.55696	2	2.38	0	1	0	1	0	0	2
92	0	24	117.3	1.73	39.2	1	117	120	0.97	27	129	86	100	88	5.5	21	4.56	7.4	168	212	34	145	9.27	2.33	0.510965	1	0.22	1	1	1	1	1	0	3
93	0	31	108	1.75	35.3	1	121	115	1.05	23	118	66	83	92	5.3	18.1	4.1	5.9	149	134	31	74	8.23	2.27	0.553659	1	0.17	0	1	0	1	0	0	2
94	1	42	72	1.54	30.2	1	91	103	0.88	19.5	120	76	90	86	5.2	8.7	1.85	5.1	127	218	60	133	13.04	3.92	2.11892	3	0.35	0	1	0	0	0	0	1
95	1	38	96	1.58	38.5	1	118	122	0.96	20	116	75	87	81	5.1	13.8	2.76	6.1	105	207	42	184	16.33	3.51	1.27174	2	1.78	0	1	0	1	0	0	2
96	1	27	107.7	1.69	37.7	1	111	130	0.85	24	119	85	96	104	4.7	10.5	2.69	4.2	53	201	49	142	16.34	1.74	0.64684	1	0.54	1	1	0	1	1	1	3
97	1	39	58	1.59	22.9	0	72	99	0.72	16	113	67	82	74	5	2.5	0.46	3.8	44	153	60	84	7.82	12.29	26.7174	4	0.18	0	0	0	0	0	0	0
98	1	41	55	1.69	19.2	0	76	97	0.78	13	118	76	90	123	5.3	11.2	3.39	4	62	162	54	96	11.89	1.91	0.563422	1	0.12	0	0	0	0	0	1	1
99	1	19	79	1.58	31.7	1	84	113	0.74	25	129	81	97	84	5.1	8.8	1.82	5.2	67	185	50	122	33.76	3.61	1.98352	3	0.47	0	1	0	0	0	0	1
100	1	21	52	1.62	19.8	0	78	91	0.85	16.5	106	63	77	74	4.9	12.6	2.29	4.3	63	193	60	121	5.11	4.04	1.76419	2	0.15	0	0	0	0	0	0	0
101	1	18	62	1.68	21.9	0	69	99	0.69	15	107	60	76	78	4.7	8.5	1.64	3.7	42	182	66	108	26	3.88	2.36585	3	0.07	0	0	0	0	0	0	0
102	0	19	86	1.69	30	1	80	100	0.8	18	113	53	73	90	5.2	8	1.78	6.6	76	136	56	65	6.16	1.3	0.730337	2	0.13	0	0	0	0	0	0	0
103	1	54	90	1.64	33.5	1	106	120	0.88	23	124	74	90	87	5.3	5.2	1.16	4.3	49	168	60	98	30.61	2.89	2.49138	3	0.07	0	1	0	0	0	0	1
104	0	60	117	1.74	38.6	1	124	118	1.05	30	158	96	117	95	5.5	25.8	6.05	6.8	111	245	56	167	42.81	1.93	0.319008	1	0.7	0	1	0	0	1	0	2
105	1	31	90	1.66	33	1	112	114	0.98	25.5	131	87	102	83	5.5	17	3.48	5.6	69	189	53	122	51.43	0.89	0.255747	1	0.74	0	1	0	0	1	0	2
106	0	23	71	1.83	21.2	0	76	84	0.9	17	125	63	84	96	5.1	6	1.42	6	28	152	82	64	3.41	7.89	5.55634	4	0.07	0	0	0	0	0	0	0
107	0	28	71	1.85	20.7	0	81	86	0.94	14	120	72	88	88	5.4	6.4	1.39	5.5	59	156	48	96	1.7	1.66	1.19424	2	0.15	0	0	0	0	0	0	0
108	1	31	59.8	1.71	20.5	0	71	99	0.71	13	106	78	87	82	5.3	2.5	0.51	3.3	68	177	63	101	7.2	1.19	2.33333	3	0.32	0	0	0	0	0	0	0
109	1	24	56	1.6	21.9	0	71	97	0.73	12	117	84	95	89	5.3	3.9	0.86	4.1	60	201	81	108	6.34	8.35	9.7093	4	0.35	0	0	0	0	0	0	0
110	1	21	56.8	1.69	19.9	0	67	94	0.71	10	121	69	86	83	5.8	3.2	0.66	4.9	70	169	61	94	4.72	6.49	9.83333	4	0.07	0	0	0	0	0	0	0
111	0	27	73.8	1.81	22.5	0	90	94	0.95	14	123	80	94	94	5.3	3.3	0.77	6.7	64	222	58	151	7.15	1.57	2.03896	3	0.28	0	1	0	0	0	0	1
112	0	51	89	1.72	30.1	1	102	107	0.95	16.5	141	91	108	108	5.7	3.3	0.88	5.2	84	206	56	133	2.65	5.79	6.57955	4	0.29	1	1	0	0	1	1	3
113	0	32	113	1.86	32.8	1	109	119	0.91	19.5	127	76	93	107	5.3	7.4	1.95	7.7	88	111	47	47	3.51	0.92	0.471795	1	0.2	0	1	0	0	0	1	2
114	0	32	177	1.83	52.9	1	159	144	1.1	29	136	80	99	105	6	13.8	3.57	8.7	123	192	72	96	77.79	2.85	0.798319	2	0.5	1	1	0	0	1	1	3
115	1	25	52	1.59	20.6	0	73	88	0.82	12	128	82	97	86	5.3	4	0.85	2.7	92	166	60	88	2.22	3.77	4.43529	4	0.48	0	0	0	0	0	0	0
116	1	47	85.4	1.57	34.5	1	113	113	1	20	145	90	108	92	6.4	14	3.18	4.6	45	160	47	104	21.71	1.75	0.550314	1	0.32	1	1	0	1	1	0	3
117	1	32	57	1.59	22.7	0	87.5	85	1.02	12	116	73	87	93	4.9	5.3	1.22	3.4	78	178	48	115	8.92	5.25	4.30328	4	0.3	0	1	0	1	0	0	2
118	0	32	65	1.7	22.5	0	80	94	0.85	16	145	80	101	104	5.4	3.9	1	5.8	192	246	43	165	1.62	2.32	2.32	3	0.09	1	0	1	0	1	1	3
119	0	44	106	1.83	31.7	1	113	116	0.97	23	145	92	109	101	5	9.6	2.39	6.3	182	199	33	130	12.58	2.33	0.974895	2	0.25	1	1	1	1	1	1	3
120	1	35	63	1.6	24.6	0	88	103	0.85	13	132	84	100	106	5.3	6.2	1.62	3.5	124	199	58	116	9.83	5.61	3.46296	3	0.23	1	1	0	0	1	1	3
121	0	26	69	1.7	23.9	0	82	89	0.82	15	121	66	84	87	5.1	3.7	0.79	5.9	46	128	40	79	3.13	1.88	2.37975	3	0.09	0	0	0	0	0	0	0
122	0	22	119	1.79	41.2	1	110	126	0.87	24	129	78	95	84	4.9	6.7	1.39	7	84	196	37	142	23.01	1.8	1.29496	2	0.14	0	1	0	1	0	0	2
123	0	20	59.6	1.68	21.1	0	71	83	0.86	16.5	126	89	101	79	5.4	2.4	0.48	6	30	148	55	87	0.55	4.92	10.25	4	0.17	0	0	0	0	1	0	1
124	0	19	72	1.71	24.6	0	82	100	0.82	14	118	64	82	87	5	3	0.64	5.4	78	129	44	70	2.01	4.42	6.90625	4	0.11	0	0	0	0	0	0	0
125	1	34	124	1.67	44.5	1	123	140	0.87	26	127	82	97	86	5.5	7.3	1.55	3.5	290	191	56	78	47.8	3.55	2.29032	3	1.91	0	1	1	0	0	0	2
126	0	30	88	1.69	30.8	1	96	110	0.87	16	130	69	81	89	5.2	3.1	0.68	4.6	200	190	41	109	3.83	3.07	4.51471	4	0.3	1	1	1	0	1	0	3
127	0	43	65.2	1.68	23.1	0	84.5	87.5	0.97	19	123	78	93	92	5.3	1.6	0.36	4.9	37	128	47	74	0.03	2.88	8	4	0.07	0	0	0	0	0	0	0
128	0	44	79	1.6	30.9	1	97	102	0.95	22	146	99	114	102	5.8	6.4	1.61	5.6	107	240	45	174	18.28	0.76	0.47205	1	0.19	1	1	0	0	1	1	3
129	1	42	104	1.73	34.7	1	120	123	0.98	27.5	120	78	92	87	5.6	5.9	1.26	4.8	59	225	56	157	20.16	1.43	1.13492	2	0.34	0	1	0	0	0	0	1
130	1	41	72	1.54	30.4	1	93	104	0.89	18	157	91	113	87	5.8	9.8	2.09	5.8	87	193	70	106	41.42	1.39	0.665072	2	0.51	0	1	0	0	1	0	2
131	1	33	56	1.51	24.5	0	81	101	0.8	14	103	64	77	96	5.1	5	1.17	2.7	53	192	76	106	10.89	3.83	3.2735	3	0.09	0	1	0	0	0	0	1
132	1	47	57.4	1.56	23.6	0	82	83	0.99	18	107	73	84	90	5.2	7.4	1.64	6	61	197	59	126	5.29	4.29	2.61585	3	0.46	0	1	0	0	0	0	1
133	0	54	53.9	1.62	20.5	0	69	71	0.97	16.5	118	78	91	75	5	1.9	0.35	3.8	70	168	54	100	0.4	4.09	11.6857	4	0.09	0	0	0	0	0	0	0
134	1	24	69	1.69	24.1	0	75	103	0.72	12	123	80	94	83	4.8	3.8	0.78	2.7	36	148	63	78	10.35	12.26	15.7179	4	0.2	0	0	0	0	0	0	0
135	1	47	95.1	1.7	32.9	1	92	100	0.92	24	144	85	105	89	5.4	4.7	1.03	6.3	173	199	51	114	31.16	2.65	2.57282	3	0.36	1	1	1	0	1	0	3
136	1	41	74	1.56	30.4	1	94	100	0.94	18	157	94	115	87	5.3	9.1	1.94	4.7	250	208	32	127	13.8	1.6	0.824742	2	0.11	1	1	1	1	1	0	3
137	1	36	78.8	1.62	30.3	1	93.5	104	0.9	20	141	95	110	83	5.3	8.4	1.73	4.3	109	200	52	126	22.14	3.44	1.98844	3	0.39	0	1	0	0	1	0	2
138	1	35	68	1.5	30.2	1	80	96	0.83	16	130	92	104	91	5.5	6.6	1.48	4.4	59	198	97	89	11.87	1.57	1.06081	2	0.8	0	1	0	0	1	0	2
139	1	38	115	1.63	43.5	1	130	121	1.07	23.5	146	96	112	102	5	21.3	5.36	3.5	127	176	52	99	30.58	2.83	0.527985	1	0.69	1	1	0	0	1	1	3
140	0	28	70.2	1.78	22.2	0	80.3	90.5	0.89	16.5	119	78	92	81	5	1.9	0.38	3.6	64	136	33	90	0.17	3.13	8.23684	4	0.09	0	0	0	1	0	0	1
141	0	40	57	1.69	19.9	0	76	96	0.79	14	136	73	94	99	5.4	2.1	0.51	4.7	48	171	60	102	1.64	1.75	3.43137	3	0.09	0	0	0	0	1	0	1
142	1	51	81.5	1.56	33.5	1	100	116	0.86	18	140	94	109	101	5.8	8.3	2.06	5.2	136	171	42	102	65.65	4.07	1.97573	3	0.78	1	1	0	1	1	1	3
143	1	24	69	1.74	22.8	0	87	107	0.81	16	115	64	81	78	5.1	6.3	1.21	3.5	44	108	49	50	10.29	10.11	8.35537	4	0.07	0	1	0	1	0	0	2
144	1	45	100	1.66	36.3	1	100	118	0.84	22	97	72	80	88	4.8	7.7	1.68	5.3	166	151	41	77	20.88	1.23	0.732143	2	0.07	1	1	1	1	0	0	3
145	1	47	56.7	1.59	22.4	0	74.9	96.5	0.78	16	131	85	100	90	5.1	2.4	0.52	2.5	62	193	73	108	4.9	5.6	10.7692	4	0.07	0	0	0	0	1	0	1
146	0	38	69.2	1.74	22.9	0	78	91	0.85	12	115	66	82	91	5	9.7	2.18	5.4	173	175	36	105	0.2	2.47	1.13303	2	2.01	0	0	1	1	0	0	2
147	0	46	52.1	1.67	18.7	0	69	82	0.84	12	99	62	74	86	5.9	1.4	0.3	3.8	61	151	65	74	0.27	11.05	36.8333	4	0.32	0	0	0	0	0	0	0
148	0	52	71.2	1.69	24.9	0	94	98	0.95	14	106	66	79	84	5.4	5.7	1.05	5.8	104	186	39	126	1.91	2.78	2.64762	3	0.63	0	1	0	1	0	0	2
149	0	30	72.4	1.74	24	0	81	84	0.96	17	99	62	74	79	5.3	1.1	0.85	6	90	149	65	66	0.85	5.72	6.72941	4	0.18	0	0	0	0	0	0	0
150	0	25	82.5	1.82	24.9	0	84	100	0.84	14	134	67	89	81	5.5	3.9	0.79	6.6	74	160	55	90	1.73	1.67	2.11392	3	0.14	0	0	0	0	1	0	1
151	0	34	91.2	1.65	33.5	1	101	104	0.98	23.5	114	73	87	87	5.4	7.3	1.58	6.9	150	212	37	145	3.98	3.47	2.1962	3	0.32	1	1	1	1	0	0	3
152	1	55	60.2	1.6	23.5	0	83.2	100	0.83	17.5	136	80	99	78	5.4	5.4	1.04	4.7	72	304	49	241	1.56	2.43	2.33654	3	0.13	1	1	0	1	1	0	3
153	0	27	69	1.73	23	0	76	98	0.77	10	109	62	77	92	5.4	4.1	0.93	5.7	107	197	31	145	2.3	0.92	0.989247	2	0.28	0	0	0	1	0	0	1
154	0	24	160.1	1.84	47.3	1	137	146	0.94	28	139	83	102	90	5.3	14.6	3.24	5.2	90	145	28	99	21.69	0.75	0.231481	1	0.27	1	1	0	1	1	0	3
155	0	21	63	1.8	19.4	0	69	94	0.73	12	110	69	83	83	5.4	4.4	0.9	7	44	143	54	80	0.37	2.32	2.57778	3	0.16	0	0	0	0	0	0	0
156	1	23	98	1.59	38.3	1	97	128	0.76	21	113	69	83	84	5.3	7.3	1.51	3.8	51	133	52	71	30.24	3.03	2.00662	3	2.32	0	1	0	0	0	0	1
157	1	54	78.5	1.59	31.1	1	94	115	0.81	23.5	123	76	91	93	5.9	7	1.61	3.4	55	251	70	170	33.81	5.79	3.59627	3	0.29	0	1	0	0	0	0	1
158	0	58	95.5	1.72	32.3	1	107	106	1.01	24.5	153	98	122	91	6.7	13.4	2.99	4.2	80	179	47	116	5.08	3.9	1.30435	2	0.21	0	1	0	0	1	0	2
159	1	36	74	1.51	32.5	1	94	109	0.86	23	115	76	89	86	5.4	8.5	1.8	5.2	92	174	73	83	17.74	4.13	2.29444	3	2.3	0	1	0	0	0	0	1
160	0	33	95	1.63	35.8	1	106	112	0.94	25.5	134	76	95	97	5.4	3.5	0.85	6.7	153	201	39	132	1.87	1.28	1.50588	2	0.09	1	1	1	1	1	0	3
161	0	25	112	1.72	37.9	1	121	116	1.04	29	127	76	93	92	5.6	13.2	2.99	8.2	104	130	28	81	22.08	0.68	0.227425	1	0.39	0	1	0	1	0	0	2
162	1	29	98	1.7	33.9	1	106	116	0.91	20	119	73	88	84	5.2	17.5	3.63	4.6	85	141	54	70	16.29	4.54	1.25069	2	0.93	0	1	0	0	0	0	1
163	1	32	59.9	1.59	23.7	0	83	89	0.93	19	124	77	93	87	5	8.5	1.82	5.3	53	182	50	122	3.93	5.69	3.12637	3	0.09	0	1	0	0	0	0	1
164	1	25	112.8	1.68	40	1	110	129	0.85	25	102	66	78	86	5.5	10.6	2.25	2.9	31	117	48	63	22.6	6.31	2.80444	3	0.7	0	1	0	1	0	0	2
165	0	38	72	1.7	24.9	0	90	83	1.08	23	119	65	83	86	4.9	7.6	1.61	4.9	57	154	79	64	0.92	5.81	3.6087	3	0.09	0	1	0	0	0	0	1
166	1	46	83	1.54	35	1	103	116	0.88	27.5	126	85	99	86	5.6	14.1	2.99	4.6	89	193	39	136	17.22	1.43	0.478261	1	0.68	1	1	0	1	1	0	3
167	1	27	80.6	1.59	31.9	1	104	98	1.06	23.5	117	75	90	86	5.8	28	5.94	6.2	234	306	36	224	15.44	3.05	0.513468	1	0.65	1	1	1	1	0	0	3
168	0	55	156	1.7	54	1	149	137	1.09	35	145	76	99	114	6.2	8.9	2.51	6.2	136	232	47	158	13.34	6.62	2.63745	3	1.25	1	1	0	0	1	1	3
169	0	50	56	1.7	19.4	0	74	56	1.32	17	109	65	79	100	5.4	5.8	1.42	4.8	87	216	57	142	0.17	6.37	4.48592	4	0.09	0	0	0	0	0	1	1
170	0	35	67.4	1.74	22.3	0	80	90	0.88	18	101	62	75	90	5.4	2.7	0.6	4.4	52	152	46	96	1.4	5.57	9.28333	4	0.09	0	0	0	0	0	0	0
171	0	54	91.1	1.73	30.4	1	106	107	0.99	26	157	88	111	98	5.8	13.6	3.29	8.2	91	189	38	133	7.71	1.12	0.340426	1	0.16	1	1	0	1	1	0	3
172	0	35	71	1.76	22.9	0	79	95	0.83	17	105	62	76	83	4.8	2.8	0.57	4.4	50	125	33	82	0.3	4.19	7.35088	4	1.68	0	0	0	1	0	0	1
173	1	56	62	1.6	24.2	0	76	99	0.76	18	137	85	102	92	5.4	3.7	0.84	3.4	66	286	82	191	4.5	14.03	16.7024	4	0.09	0	0	0	0	1	0	1
174	0	27	113	1.73	37.8	1	106	119	0.89	23	127	63	84	94	5	7	1.62	7.8	124	184	35	124	2.7	0.92	0.567901	1	0.5	0	1	0	1	0	0	2
175	0	27	83	1.83	24.7	0	85	99	0.86	20	122	74	96	92	5	8.9	2.01	5.2	70	151	45	92	2.25	2.05	1.0199	2	0.09	0	0	0	0	0	0	0
176	0	54	92	1.69	32.2	1	113.6	106.4	1.07	28	135	89	101	113	5.4	16.8	4.68	8	149	208	39	140	9.7	2.42	0.517094	1	0.33	1	1	0	1	1	1	3
177	0	22	67	1.7	23.2	0	84	89	0.94	18	130	57	81	89	5.1	2.5	0.55	5.5	56	183	42	130	0.69	5.15	9.36364	4	0.13	0	0	0	0	0	0	0
178	0	37	94.5	1.71	32.1	1	104	96	1.08	24	143	79	100	69	5.3	5.6	0.96	5.6	208	214	39	134	3.95	2.56	2.66667	3	0.23	1	1	1	1	1	0	3
179	0	32	69.6	1.68	24.6	0	88	100	0.88	16	116	68	84	86	5	4.2	0.89	6.4	91	188	69	101	1.43	4.45	5	4	0.09	0	0	0	0	0	0	0
180	0	36	105	1.73	35.1	1	104	110	0.95	27.5	143	83	103	85	5.7	15.7	3.3	7.3	110	336	42	272	3.3	1.85	0.560606	1	0.09	0	1	0	0	1	0	2
181	0	38	114.8	1.84	33.9	1	112	116	0.97	25.5	122	70	87	93	5.3	14.7	3.37	8.1	97	152	42	91	2.62	1.13	0.335312	1	0.09	0	1	0	0	0	0	1
182	0	52	113	1.69	39.6	1	125	124	1	26	159	99	119	104	6	20	5.12	7.9	189	227	34	156	16.64	1.75	0.341797	1	1.1	1	1	1	1	1	1	3
183	0	42	114	1.74	37.7	1	121	114	1.06	27	152	84	107	105	5.9	10.4	2.69	6.6	458	319	32	195	5.5	1.36	0.505576	1	0.59	1	1	1	1	1	1	3
184	0	38	80	1.8	24.7	0	84	103	0.82	16	136	80	99	86	5	2.9	0.62	6	119	233	68	141	1.37	6.55	10.5645	4	0.09	0	0	0	0	1	0	1
185	0	40	107.5	1.79	33.5	1	104	113	0.92	23	120	65	83	86	5.7	11.9	2.53	7.3	206	217	32	144	4.05	1.21	0.478261	1	2.49	1	1	1	1	0	0	3
186	0	40	72.3	1.75	23.6	0	90	110	0.82	19	124	73	90	83	4.9	3.3	0.68	5.3	67	184	59	112	0.65	2.73	4.01471	4	0.09	0	1	0	0	0	0	1
187	0	39	71.2	1.72	24.1	0	79	99	0.8	14	127	73	91	89	5.3	3.5	0.76	4	74	252	55	182	0.38	2.45	3.22368	3	0.09	0	0	0	0	0	0	0
188	0	38	92.8	1.68	32.9	1	104	113	0.92	23	129	84	99	91	5.9	12.3	2.76	6.1	123	182	38	120	17.22	5.25	1.90217	3	0.25	0	1	0	1	0	0	2
189	0	35	105.4	1.76	34	1	107	114	0.94	23	130	75	93	86	5.5	17.4	3.68	4.8	97	178	42	117	4.48	3.53	0.959239	2	0.15	0	1	0	0	1	0	2
190	0	35	120.2	1.74	39.7	1	122	116	1.05	25	131	69	90	99	6	28.8	7.03	8.7	158	242	47	164	6.53	1.38	0.196302	1	0.36	1	1	1	0	1	0	3
191	0	38	97.8	1.69	34.2	1	110	109	1	23	151	97	115	86	5.2	11.9	2.53	7.8	163	176	29	115	4.29	2.04	0.806324	2	0.16	1	1	1	1	1	0	3
192	0	33	72.2	1.73	24.1	0	83	84	0.99	20	109	54	72	82	5	3	0.61	6.3	123	170	45	101	1.11	2.96	4.85246	4	0.09	0	0	0	0	0	0	0
193	0	35	97.3	1.74	32.1	1	109	104	1.05	26	133	74	94	85	5.5	10.2	2.14	6.4	153	243	39	174	5.59	2.8	1.30841	2	0.97	1	1	1	1	0	0	3
194	0	40	108.2	1.81	33	1	108.5	114	0.95	24.5	116	70	85	110	4.8	12.2	3.3	9.1	57	132	40	81	1.14	0.91	0.275758	1	0.09	1	1	0	0	1	1	3
195	0	36	69.6	1.71	23.8	0	86	103	0.83	22.5	126	82	96	89	4.9	6.6	1.46	4.9	79	180	44	120	0.92	3.02	2.06849	3	0.09	0	0	0	0	0	0	0
196	0	36	67.3	1.73	22.5	0	77	93	0.82	21.5	109	65	81	90	5.4	1.8	0.4	6.3	70	161	59	88	0.27	1.89	4.725	4	1.37	0	0	0	0	0	0	0
197	0	27	74.7	1.78	23.6	0	82	100	0.82	21.5	134	76	95	88	5.2	2.6	0.57	7.7	100	176	48	108	1.08	1.6	2.80702	3	0.09	0	0	0	0	1	0	1
198	0	26	81	1.85	23.7	0	84	101	0.83	21.5	132	80	97	88	5.1	5.5	1.19	5.2	68	167	52	102	0.74	2.57	2.15966	3	0.09	0	0	0	0	1	0	1
199	0	27	77.9	1.77	24.9	0	82	98	0.83	21.5	118	66	83	89	5.1	4.1	0.9	5.3	73	194	52	128	0.48	3.5	3.88889	4	0.09	0	0	0	0	0	0	0
200	0	29	75.7	1.75	24.7	0	87	99	0.87	20.5	107	61	76	87	5.4	2.9	0.62	5.2	83	161	46	99	0.13	3.13	5.04839	4	3.31	0	0	0	0	0	0	0
